# Supplementary material for: Structure of the DOCK2−ELMO1 complex provides insights into regulation of the auto-inhibited state
Source: Nat Commun. 2020 Jul 10;11:3464. doi: 10.1038/s41467-020-17271-9 (PMC7351999; doi:10.1038/s41467-020-17271-9)
Supplement: Supplementary file 7 — Source Data [file 41467_2020_17271_MOESM7_ESM.xlsx]

## Sheet: Figure 6b
Figure 6b
	[RAC] (µM)			rate (AU s-1)
DOCK2-	0.2	530.1	596.6	585.8	602.9
ELMO1	0.4	742.6	725.1	647.3	674
	0.8	760.9	921.5	840.2
	1.6	895.3	982.9	947.6	937.9
DOCK2-	0.2	637.9	758.6	812.1	762.8	611.3
ELMO-ΔNTD	0.4	926.9		841.8	801.5	835.4
	0.8	1221	1236	1272
	1.6	1384	1329	1377
Monomeric	0.2	347.5		371.8	375.3
DOCK2-	0.4	353.6	370.5	381.4
ELMO1	0.8	538.8	455.7	481.6
	1.6	479.4	310.9	458.7	316.6
DOCK2DHR2	0.2	535.1	332	509.6	388.6
	0.4			593.7	537.6	543.1
	0.8	601.9		547.5	619.7
	1.6	699.1	716.6	635.8	675.6

## Sheet: Figure 7b
Figure 7b										Figure 7b
PAK PD										TCL
Quantifications of Band intensity
	RAC GTP		Total RAC
	D2+E	D2 MUT + E	D2+E	D2 MUT + E
N=1	66.382	76.58	50.024	48.349
N=2	20.167	40.305	29.887	28.277
N=3	8.655	33.228	14.049	21.443
N=4	15.401	27.151	13.621	11.701
Bar graph values:	Relative RAC-GTP Levels (RAC GTP/total)
	lane 1	lane 2	lane 3	lane 4
N=1	0	0	1.327	1.5839
N=2	0	0	0.674775	1.42536
N=3	0	0	0.616058	1.5496
N=4	0	0	1.13068	2.3204

## Sheet: Figure 7c
Number of cells/field Boyden migration
	ELMO1+CRKII+DOCK2 WT	ELMO1+CRKII+DOCK2 YYS/EEE
n=1	144	193
	165	140
	155	220
	160	203
	153	194
	143	175
	138	220
	165	204
	144	188
	153	193
Average n=1	152	193
n=2	133	220
	111	246
	128	301
	121	274
	152	194
	124	182
	123	215
	100	222
	136	201
	122	205
Average n=2	125	226
n=3	175	136
	184	182
	134	175
	140	238
	134	204
	141	208
	150	201
	148	184
	170	199
	164	203
Average n=3	154	193

## Sheet: Figure 7d
Number of cells/field Boyden invasion
	ELMO1+CRKII+DOCK2 WT	ELMO1+CRKII+DOCK2 YYS/EEE
n=1	123	174
	114	173
	104	180
	112	187
	114	149
	120	189
	98	167
	128	154
	142	162
	105	175
Average n=1	116	171
n=2	121	164
	134	188
	143	193
	130	173
	122	162
	140	142
	118	174
	128	143
	134	130
	120	121
Average n=2	129	159
n=3	105	187
	118	172
	121	189
	114	182
	110	133
	129	194
	123	182
	112	193
	99	130
	139	198
Average n=3	117	176

## Sheet: Figure 7e
Wound healing
	ELMO1+CRKII+DOCK2 WT	ELMO1+CRKII+DOCK2 YYS/EEE
n=1	160	255
n=2	163.75	233.5
n=3	249	283
n=4	224.7	295.3

## Sheet: Figure 7f
Live cell tracking
	ELMO1+CRKII+DOCK2 WT				ELMO1+CRKII+DOCK2 YYS/EEE
Cell speed um/min
	N=1	N=2	N=3		N=1	N=2	N=3
	0.673855	0.726583	0.627592		0.992928	1.09743	1.98264
	0.584635	0.758367	0.973459		1.09276	1.00876	1.37492
	0.565835	0.679736	0.82563		0.922209	1.10975	1.29573
	0.365839	0.642496	0.635293		1.92864	1.92846	0.972649
	0.594045	0.763525	0.525863		0.837359	1.08275	0.872685
	0.67865	0.911125	0.726584		0.928205	1.92877	1.49873
	0.789635	0.726581	0.645266		0.999974	1.94826	0.998276
	0.654087	0.726583	0.775763		1.04875	1.02976	0.982745
	0.666543	0.65385	0.286583		0.104865	0.872947	1.99029
	0.876432	0.62476	0.628594		0.489503	0.986276	1.57305
	0.625756	0.857697	0.729276		1.02572	0.876293	1.20284
	0.75864	0.567445	0.625597		0.827495	0.987256	1.76385
	0.638693	0.667258	0.396006		0.928765	0.888737	1.1
	0.487635	0.682956	0.736583		1.24877	1.09863	0.874295
	0.684654	0.629576	0.647569		0.872658	1.87646	0.926459
	0.506385	0.775863	0.873869		0.888893	1.09277	0.628521
	0.957356	0.869834	0.903756		0.726583	0.982659	0.927266
	0.65936	0.658296	0.604963		0.982649	1.76359	1.20572
	0.449576	0.886737	0.630687		0.92754	0.966638	1.33928
	0.768454	0.87836	0.502867		0.726493	0.952759	0.926286
	0.638964	0.657937	0.406386		0.736483	0.653951	0.922456
	0.973646	0.928573	0.629571		0.999726	0.896265	1.29287
	0.27586	0.77587	0.736693		0.746295	0.638295	1.10135
	0.836574	0.975386	0.837566		1.09477	0.986223	1.00084
	0.465738	0.638696	0.728569		0.929276	0.987627	2.10586
	0.568367	0.695763	0.635697		0.911103	0.965476	1.73659
	0.678695	0.93826	0.385963		0.809615	0.928563	0.982635
	0.614653	0.835696	0.690938		1.02875	1.20388	0.901946
Average cell speed um/min	0.644234	0.754779	0.655471		0.919885	1.13354	1.23146
Relative average cell speed um/min	1	1	1		1.42787	1.50182	1.87874

## Sheet: Figure 8b
Figure 8b												Figure 8b
PAK PD												TCL
Quantifications of Band intensity
	RAC GTP			Total RAC
	D2	D2+E	D2+dNTD	D2	D2+E	D2+dNTD
N=1	55.906	91.595	52.533	48.725	58.002	47.017
N=2	23.922	38.243	28.652	26.521	28.46	26.396
N=3	30.663	41.137	33.958	26.458	27.381	25.906
N=4	12.893	43.883	33.664	23.994	23.683	25.019
Bar graph values:	Relative RAC-GTP Levels (RAC GTP/total)
	lane 1	lane 2	lane 3	lane 4
N=1	0	1.14738	1.57917	1.11732
N=2	0	0.902002	1.34375	1.08547
N=3	0	1.15893	1.50239	1.31082
N=4	0	0.537343	1.85293	1.34554

## Sheet: Figure 8c
Figure 8c													Figure 8c
RAC G15A PD													TCL
Quantifications of Band intensity
	Bound DOCK2			Total DOCK2
	D2	D2+E	D2+dNTD	D2	D2+E	D2+dNTD
N=1	15.289	33.396	23.427	21.544	27.17	23.188
N=2	25.616	46.813	32.184	37.291	47.343	53.609
N=3	30.683	36.542	17.244	26.171	30.969	26.272
N=4	4.993	12.37	23.038	5.867	11.93	27.169
Bar graph values:	Relative bound DOCK2 Levels (Bound/total)
	lane 1	lane 2	lane 3	lane 4
N=1	0	0.709664	1.22915	1.01031
N=2	0	0.686922	0.988805	0.600347
N=3	0	1.1724	1.17995	0.656364
N=4	0	0.851031	1.03688	0.847952

## Sheet: Figure 8d
Number of cells/field Boyden migration
	DOCK2+CRKII+ELMO1 WT	DOCK2+CRKII+ELMO1 deltaNTD
n=1	144	50
	165	59
	155	34
	160	66
	153	68
	143	55
	138	65
	165	50
	144	47
	153	56
Average n=1	152	55
n=2	133	32
	111	33
	128	45
	121	21
	152	38
	124	27
	123	37
	100	54
	136	35
	122	48
Average n=2	125	37
n=3	175	62
	184	56
	134	69
	140	74
	134	64
	141	52
	150	45
	148	54
	170	66
	164	58
Average n=3	154	60

## Sheet: Figure 8e
Number of cells/field Boyden invasion
	DOCK2+CRKII+ELMO1 WT	DOCK2+CRKII+ELMO1 deltaNTD
n=1	123	37
	114	31
	104	29
	112	42
	114	23
	120	37
	98	19
	128	25
	142	22
	105	35
Average n=1	116	30
n=2	121	65
	134	52
	143	28
	130	42
	122	49
	140	29
	118	12
	128	24
	134	28
	120	31
Average n=2	129	36
n=3	105	35
	118	23
	121	59
	114	65
	110	25
	129	41
	123	53
	112	25
	99	44
	139	40
Average n=3	117	41

[truncated: 5 more sheets: Figure 8f, Figure 8g, Supp Fig 1a, Supp Fig 5a, Supp Fig 6a]
